# Supplementary material for: Evaluation of the In Vitro and In Vivo Efficacy of Ruthenium Polypyridyl Compounds against Breast Cancer
Source: Int J Mol Sci. 2021 Aug 18;22(16):8916. doi: 10.3390/ijms22168916 (PMC8396206; doi:10.3390/ijms22168916)
Supplement: Supplementary file 1 [file ijms-22-08916-s001.zip]

Archive with 1 entries (1 files):
- ijms-1313935-supplementary.pdf
